# Supplementary material for: A Comparison of the Meat Quality, Nutritional Composition, Carcass Traits, and Fiber Characteristics of Different Muscular Tissues between Aged Indigenous Chickens and Commercial Laying Hens
Source: Foods. 2023 Oct 7;12(19):3680. doi: 10.3390/foods12193680 (PMC10573064; doi:10.3390/foods12193680)
Supplement: Supplementary file 1 [file foods-12-03680-s001.zip]

Archive with 1 entries (1 files):
- foods-2597494-supplementary.pdf
